# Supplementary material for: The lipidome of primary murine white, brite, and brown adipocytes—Impact of beta-adrenergic stimulation
Source: PLoS Biol. 2019 Aug 1;17(8):e3000412. doi: 10.1371/journal.pbio.3000412 (PMC6692052; doi:10.1371/journal.pbio.3000412)
Supplement: S1 Data — (XLSX) [file pbio.3000412.s005.xlsx]

## Sheet: Fig. 1
Fig 1A
Gene	White 1	White 2	White 3	Brite 1	Brite 2	Brite 3	Brown 1	Brown 2	Brown 3
	rel. mRNA expression	rel. mRNA expression	rel. mRNA expression	rel. mRNA expression	rel. mRNA expression	rel. mRNA expression	rel. mRNA expression	rel. mRNA expression	rel. mRNA expression
Ucp1	0.51	0.74	0.98	1	1.02	1.57	36.76	30.7	22.63
Zic1	0	0	0	1	1.37	2.27	8.72	7.49	7.39
Cox7a1	1	1.01	1.21	1.05	1.31	2.62	12.18	9.75	5.26
Adrb3	1	1.91	2.58	2.44	1.89	1.39	3.23	3.32	3.47
Ap2	1	1.04	1.77	1.89	2.08	1.39	1.94	2.02	2.11
Cidea	1	1.4191	1.4389	1.3613	1.7171	1.3708	2.2501	2.2038	2.0069
Cpt1b	1	1.22	2.18	1.9	2.64	1.89	2.06	2.49	2.96
Dio2	1	1.19	1.71	2.37	2.58	1.66	1.99	2.12	2.46
Pref1	1	1.12	1.85	1.78	2.53	1.37	1.82	1.79	2.26
Tbx1	1	1.58	2.1	1.78	3	1.54	2.38	2.37	2.65
Tnfrsf9	1	0.86	1.53	2.35	3.34	1.72	2.35	2.39	2.83
Adcy5	1	1.07	0.68	0.3	0.16	0.65	0.56	0.19	0.4
Lep	1	1.85	1.77	1.03	1.62	1.78	0.93	0.92	0.96
Tcf21	1	1.68	1.08	0.02	0.16	0.27	0.37	0.17	0.12
Fabp4	1	0.45	0.49	0.91	1.11	1.24	1.31	0.98	0.84
Pparg	1	2.24	1.63	1.04	1.45	1.06	1.23	1.29	1.4

## Sheet: Fig. 2
Fig 2A
Lipid Class	White 1	White 2	White 3	Brite 1	Brite 2	Brite 3	Brown 1	Brown 2	Brown 3
	% of displayed lipids	% of displayed lipids	% of displayed lipids	% of displayed lipids	% of displayed lipids	% of displayed lipids	% of displayed lipids	% of displayed lipids	% of displayed lipids
PC	30.3	32.02	30.54	39.16	37.16	36.92	39.13	34.17	38.73
PE	9.91	10.57	10.05	17.87	16.02	15.32	23.72	13.05	17.65
PE P	8.76	7.41	7.44	3.74	4.02	4.32	3.84	6.56	4.5
PS	10.33	9.22	9.92	6.59	6.3	5.6	5.29	8.1	6.33
PI	11.07	10.94	11.5	11.12	11.01	10.65	10.18	10.43	10.23
LPC	3.2	3.9	3.4	5.3	5.5	4.9	4.1	3.4	3.3	10x
SM	5.48	4.6	5.06	2.31	2.48	2.65	1.89	4.11	3.02
Cer	4.5	4.2	4.3	2.2	2.4	2.4	1.8	3.5	2.5	10x
HexCer	1.7	2.6	2.1	1.4	2.7	3.3	0.9	0.8	0.8	10x
FC	23.21	24.17	24.5	18.32	21.95	23.49	15.27	22.79	18.88
Fig 2B
PE/PE P	White 1	White 2	White 3	Brite 1	Brite 2	Brite 3	Brown 1	Brown 2	Brown 3
	Ratio	Ratio	Ratio	Ratio	Ratio	Ratio	Ratio	Ratio	Ratio
	0.8	1.33	1.26	4.57	3.8	3.37	5.98	1.85	3.69
Fig 2C
GPL/FC	White 1	White 2	White 3	Brite 1	Brite 2	Brite 3	Brown 1	Brown 2	Brown 3
	Ratio	Ratio	Ratio	Ratio	Ratio	Ratio	Ratio	Ratio	Ratio
	3.055	2.93	2.856	4.382	3.46	3.151	5.679	5.468	5.439
Fig 2D
GPL/SL	White 1	White 2	White 3	Brite 1	Brite 2	Brite 3	Brown 1	Brown 2	Brown 3
	Ratio	Ratio	Ratio	Ratio	Ratio	Ratio	Ratio	Ratio	Ratio
	11.63	13.416	12.275	30.021	25.441	22.97	40.794	39.203	37.526
Fig 2E
CL	White 1	White 2	White 3	Brite 1	Brite 2	Brite 3	Brown 1	Brown 2	Brown 3
	nmol/mg protein	nmol/mg protein	nmol/mg protein	nmol/mg protein	nmol/mg protein	nmol/mg protein	nmol/mg protein	nmol/mg protein	nmol/mg protein
	0.952	1.267	0.945	4.87	3.713	3.247	8.311	7.638	7.714
Fig 2F
TAG	White 1	White 2	White 3	Brite 1	Brite 2	Brite 3	Brown 1	Brown 2	Brown 3
	nmol/mg protein	nmol/mg protein	nmol/mg protein	nmol/mg protein	nmol/mg protein	nmol/mg protein	nmol/mg protein	nmol/mg protein	nmol/mg protein
	234.323	602.885	353.469	1961.98	1742.84	1613.13	1684.28	1651.07	1699.58
Fig 2G
DAG	White 1	White 2	White 3	Brite 1	Brite 2	Brite 3	Brown 1	Brown 2	Brown 3
	nmol/mg protein	nmol/mg protein	nmol/mg protein	nmol/mg protein	nmol/mg protein	nmol/mg protein	nmol/mg protein	nmol/mg protein	nmol/mg protein
	8.808	17.763	14.864	41.478	37.097	31.832	34.157	37.188	38.528
Fig 2H
CE	White 1	White 2	White 3	Brite 1	Brite 2	Brite 3	Brown 1	Brown 2	Brown 3
	nmol/mg protein	nmol/mg protein	nmol/mg protein	nmol/mg protein	nmol/mg protein	nmol/mg protein	nmol/mg protein	nmol/mg protein	nmol/mg protein
	7.7238	8.37076	7.43023	9.16743	10.8101	10.6083	5.88175	5.50334	6.13195

## Sheet: Fig. 3
Fig 3A
Panel I
PC species	White 1	White 2	White 3	Brite 1	Brite 2	Brite 3	Brown 1	Brown 2	Brown 3	Species only shown if mean of one group >1%
	% of total	% of total	% of total	% of total	% of total	% of total	% of total	% of total	% of total
PC 30:0	2.425	2.165	2.211	1.079	1.145	1.181	0.743	1.549	0.966
PC O-32:1	1.775	1.421	1.463	1.028	0.802	0.873	1.265	1.356	1.201
PC O-32:0	3.094	1.972	2.245	0.468	0.47	0.577	0.43	1.425	0.731
PC 32:2	1.71	2.158	1.864	6.533	5.761	5.378	5.082	4.532	6.845
PC 32:1	15.61	18.453	17.009	39.722	36.946	35.213	36.589	26.638	36.004
PC 32:0	9.792	8.587	9.027	2.56	3.159	3.506	2.08	6.906	3.462
PC O-34:1	5.166	4.496	4.797	2.401	2.046	2.274	3.552	3.803	3.014
PC 34:2	7.314	7.994	7.777	7.953	7.929	7.797	6.236	8.803	8.907
PC 34:1	21.652	24.331	24.048	20.064	21.014	21.148	24.335	20.46	19.966
PC O-36:2	1.425	1.228	1.34	0.511	0.483	0.55	0.535	1.086	0.763
PC O-36:1	1.448	1.24	1.343	0.81	0.748	0.839	1.513	1.181	1.068
PC 36:5	0.855	0.764	0.758	1.313	1.465	1.519	0.96	1.013	1.016
PC 36:4	3.084	2.625	2.709	2.026	2.543	2.684	1.914	1.971	1.589
PC 36:3	1.802	1.556	1.69	1.099	1.283	1.344	1.383	1.472	1.137
PC 36:2	6.806	7.216	7.206	2.916	3.289	3.528	2.295	5.52	3.952
PC 36:1	2.756	2.875	2.872	3.075	3.693	3.91	4.252	3.207	2.87
PC 38:6	1.477	1.27	1.313	1.078	1.273	1.355	0.893	1.086	0.953
PC 38:5	2.336	1.941	2.073	0.888	1.054	1.113	0.894	1.358	0.842
PC 38:4	1.904	1.441	1.587	0.736	0.924	1.022	0.887	1.189	0.687
Panel II
PC chain length	White 1	White 2	White 3	Brite 1	Brite 2	Brite 3	Brown 1	Brown 2	Brown 3
	% of total	% of total	% of total	% of total	% of total	% of total	% of total	% of total	% of total
30	3.2	2.9	2.92	2.19	2.18	2.14	1.67	2.23	1.78
32	31.98	32.59	31.61	50.31	47.14	45.55	45.45	40.86	48.24
34	37.01	39.24	39.21	31.68	32.27	32.62	35.56	35.22	33.45
36	19.23	18.23	18.71	12	13.81	14.73	13.11	16	12.66
38	7.19	5.87	6.32	3.28	3.95	4.25	3.55	4.86	3.34
40	1.39	1.17	1.23	0.53	0.66	0.71	0.66	0.84	0.53
alkyl	7.46	6.85	7.18	4.76	4.84	5.08	3.21	7.01	6.04
Panel III
PC double bonds	White 1	White 2	White 3	Brite 1	Brite 2	Brite 3	Brown 1	Brown 2	Brown 3
	% of total	% of total	% of total	% of total	% of total	% of total	% of total	% of total	% of total
0	17.35	14.36	15.23	4.64	5.39	5.96	3.79	11	5.76
1	49.01	53.42	52.1	68.19	66.28	65.21	72.47	57.33	64.97
2	18.65	19.82	19.49	18.63	18.15	18.01	15.03	21.29	21.59
3	3.04	2.57	2.81	1.77	2.03	2.13	2.32	2.47	1.86
4	5.67	4.57	4.84	2.92	3.68	3.94	2.99	3.49	2.46
5	4	3.31	3.49	2.46	2.84	3	2.16	2.86	2.12
6	2.28	1.95	2.03	1.38	1.64	1.75	1.24	1.56	1.25
Fig 3B
Panel I
PE species	White 1	White 2	White 3	Brite 1	Brite 2	Brite 3	Brown 1	Brown 2	Brown 3	Species only shown if mean of one group >1%
	% of total	% of total	% of total	% of total	% of total	% of total	% of total	% of total	% of total
PE 32:2	0.66	1.25	0.87	5.94	4.7	4.56	4.56	2.58	4.88
PE 32:1	3.06	5.04	3.96	14.75	12.45	11.86	14.02	8.07	13.25
PE 34:2	2.92	3.96	3.43	6.64	5.9	5.94	5.14	4.44	5.73
PE 34:1	5.53	6.38	6.19	6.52	5.9	5.78	9.85	5.48	5.93
PE 36:5	0.98	1.3	1.07	5.51	5.48	5.44	3.72	3.18	4.65
PE 36:4	3.64	4.67	3.97	8.28	8.83	8.68	7.33	5.23	6.93
PE 36:3	1.15	1.25	1.21	1.68	1.78	1.8	1.27	1.41	1.52
PE 36:2	5.31	5.49	5.58	2.57	2.83	3.05	1.82	3.92	2.71
PE 36:1	3.45	3.31	3.53	1.42	1.64	1.64	1.8	2.19	1.39
PE 38:6	9.56	9.65	9.26	15.1	16.67	16.7	11.22	14.07	15.73
PE 38:5	10.67	10.66	10.57	10.09	10.79	10.95	10.03	10.86	10.21
PE 38:4	16.51	14.63	16.1	7.65	8.27	8.22	11.49	12.7	8.57
PE 38:3	4.84	3.93	4.31	1.06	1.17	1.23	1.54	3.07	1.52
PE 38:2	1.07	0.87	0.99	0.27	0.28	0.32	0.25	0.76	0.44
PE 40:7	6.73	6.29	6.59	4.52	4.54	4.7	3.07	6.64	5.78
PE 40:6	10.71	9.59	10	4.01	4.16	4.17	6.98	6.87	5.08
PE 40:5	6.94	6.16	6.54	1.72	1.96	2.07	3.28	3.91	2.2
PE 40:4	2.27	2.01	2.14	0.66	0.84	0.91	1.06	1.47	0.94
Panel II
PE chain length	White 1	White 2	White 3	Brite 1	Brite 2	Brite 3	Brown 1	Brown 2	Brown 3
	% of total	% of total	% of total	% of total	% of total	% of total	% of total	% of total	% of total
32	3.98	6.51	5.06	20.73	17.23	16.52	18.69	10.86	18.26
34	8.76	10.67	9.94	13.68	12.29	12.24	15.45	10.32	12.12
36	14.54	16.02	15.37	19.46	20.57	20.61	15.93	15.93	17.2
38	44.32	41.1	42.62	34.59	37.71	38.04	34.85	42.3	37.03
40	27.39	24.71	26	11.02	11.64	11.99	14.45	19.23	14.16
42	1.02	0.99	1	0.52	0.57	0.59	0.63	1.35	1.23
Panel III
PE double bonds	White 1	White 2	White 3	Brite 1	Brite 2	Brite 3	Brown 1	Brown 2	Brown 3
	% of total	% of total	% of total	% of total	% of total	% of total	% of total	% of total	% of total
1	12.98	15.52	14.48	22.88	20.22	19.52	25.85	16.22	20.86
2	9.96	11.56	10.87	15.42	13.71	13.87	11.76	11.7	13.76
3	6.91	6.09	6.47	3.31	3.55	3.65	3.28	5.16	3.61
4	22.42	21.31	22.22	16.58	17.95	17.81	19.88	19.4	16.44
5	18.9	18.42	18.48	17.43	18.36	18.6	17.21	18.24	17.35
6	20.64	19.6	19.63	19.29	21.01	21.06	18.43	21.37	21.19
7	7.81	7.19	7.52	4.99	5.09	5.34	3.42	7.63	6.61
Fig 3C
Panel I
PI species	White 1	White 2	White 3	Brite 1	Brite 2	Brite 3	Brown 1	Brown 2	Brown 3	Species only shown if mean of one group >1%
	% of total	% of total	% of total	% of total	% of total	% of total	% of total	% of total	% of total
PI 34:2	1.84	2.78	2.15	5.78	4.38	3.9	6.89	3.71	6.79
PI 34:1	2.21	3.05	2.45	6.25	5.38	5.02	9.66	3.11	5.12
PI 36:4	6.78	8.81	7.34	19.72	20.08	20	9.5	11.63	17.53
PI 36:3	3.34	4.21	3.8	6.23	6.38	6.4	4.25	4.55	5.88
PI 36:2	6.44	7.37	6.99	5.72	5.55	5.26	6.8	6.13	7.12
PI 36:1	1.68	1.86	1.68	2.52	2.61	2.72	4.6	1.83	2.09
PI 38:6	1.37	1.65	1.43	3.72	3.65	3.64	2.13	2.86	4.11
PI 38:5	13.54	13.44	13.52	14.71	13.82	14.25	11.26	13.9	14.96
PI 38:4	44.36	39.42	42.73	22.35	24.18	24.38	25.99	35.66	23.01
PI 38:3	10.75	10.23	10.54	5.44	6.2	6.54	7.47	9.04	5.99
PI 38:2	0.98	0.91	1.03	0.75	0.86	0.9	1.05	1.14	0.85
PI 40:6	1.98	1.71	1.85	1.79	1.85	1.74	2.74	1.66	1.69
PI 40:5	2.84	2.49	2.63	2.26	2.34	2.4	3.59	2.58	2.2
PI 40:4	1.08	0.98	0.98	1.17	1.21	1.39	2.12	1.11	1.17
Panel II
PI chain length	White 1	White 2	White 3	Brite 1	Brite 2	Brite 3	Brown 1	Brown 2	Brown 3
	% of total	% of total	% of total	% of total	% of total	% of total	% of total	% of total	% of total
34	4.31	6.3	4.91	12.57	10.19	9.37	16.87	7.18	12.38
36	18.3	22.32	19.89	34.27	34.74	34.44	25.28	24.25	32.71
38	71	65.65	69.26	46.96	48.71	49.72	47.91	62.6	48.91
40	6.2	5.45	5.72	5.44	5.65	5.81	8.88	5.67	5.38
Panel III
PI double bonds	White 1	White 2	White 3	Brite 1	Brite 2	Brite 3	Brown 1	Brown 2	Brown 3
	% of total	% of total	% of total	% of total	% of total	% of total	% of total	% of total	% of total
1	3.89	4.91	4.13	8.77	8	7.75	14.26	4.94	7.21
2	9.26	11.06	10.17	12.25	10.8	10.06	14.74	10.99	14.77
3	14.65	15.18	14.91	12.43	13.26	13.66	12.46	14.25	12.66
4	52.22	49.21	51.04	43.24	45.47	45.78	37.62	48.4	41.7
5	16.38	15.92	16.15	16.96	16.16	16.66	14.85	16.48	17.16
6	3.35	3.36	3.29	5.51	5.5	5.38	4.87	4.52	5.8
Fig 3D
PI species	White 1	White 2	White 3	Brite 1	Brite 2	Brite 3	Brown 1	Brown 2	Brown 3	Species only shown if mean of one group >1%
	% of total	% of total	% of total	% of total	% of total	% of total	% of total	% of total	% of total
CL 57:0	4.249	4.398	5.313	0.857	1.313	1.164	0.549	0.344	0.729
CL 59:1	14.466	14.787	16.02	5.042	6.439	7.009	3.142	3.251	3.002
CL 62:3	0.348	0.47	0.506	2.302	1.655	1.437	2.792	2.798	2.865
CL 64:4	9.699	15.256	10.989	35.156	31.162	31.106	26.591	26.702	27.121
CL 65:3	1.056	0.862	0.721	0	0	0	1.15	1.219	0.915
CL 65:4	2.682	2.986	2.929	3.537	1.77	2.332	6.359	6.313	6.006
CL 66:3	1.435	2.125	1.78	2.266	2.746	3.051	4.036	3.742	3.404
CL 66:4	16.136	20.723	18.371	21.777	22.707	22.688	20.585	20.485	22.005
CL 66:5	5.228	3.698	2.448	3.824	3.801	4.048	5.088	5.015	4.979
CL 67:4	3.627	3.53	4.365	1.375	1.156	1.167	4.338	4.425	3.927
CL 67:5	1.918	2.376	3.614	0.089	0.034	0	1.672	1.941	2.135
CL 68:4	10.916	11.812	12.227	4.964	6.267	7.08	6.171	6.585	6.055
CL 68:5	10.158	7.23	8.467	1.338	2.028	2.556	2.656	3.247	3.003
CL 68:6	3.244	1.437	1.719	1.93	1.917	1.706	3.651	3.482	3.474
CL 69:11	0.825	1.08	0.722	1.408	1.925	1.435	2.793	2.757	2.219
CL 70:5	6.44	4.103	5.663	0	0.179	0.238	0	0.297	0.321
CL 70:6	4.31	1.482	2.43	0	0.449	0.059	1.477	1.146	1.058
CL 70:7	2.003	0.654	1.05	0	0.149	0.527	0.678	0.653	0.884
CL 76:0	0	0	0	2.376	1.946	1.748	0.737	0.433	0.594
CL 78:0	0	0.312	0	4.15	4.366	3.948	2.078	1.915	1.858
CL 78:1	0	0	0	3.56	3.554	2.891	0.722	0.757	1
CL 80:1	0	0.104	0	2.727	2.849	2.222	1.217	0.705	0.871
CL 80:2	0	0	0	1.199	1.351	1.448	0.421	0.676	0.422

## Sheet: Fig. 4
Fig 4A
Panel I
PS species	White 1	White 2	White 3	Brite 1	Brite 2	Brite 3	Brown 1	Brown 2	Brown 3	Species only shown if mean of one group >1%
	% of total	% of total	% of total	% of total	% of total	% of total	% of total	% of total	% of total
PS 32:1	1.15	1.39	1.09	2.87	2.14	2.11	3.37	1.23	2.06
PS 34:2	0.85	0.94	0.88	1.18	1.1	1.11	1.07	0.85	1.04
PS 34:1	7.99	9.2	8.92	8.83	8.42	8.37	10.43	8.57	9.37
PS 36:4	1.19	1.78	1.38	3.8	3.73	3.81	1.72	1.35	2.34
PS 36:3	0.73	0.77	0.71	1.54	1.48	1.55	1.09	0.94	1.33
PS 36:2	5.37	5.22	5.41	3.07	3.24	3.37	2.78	4.74	4.11
PS 36:1	18.19	19.51	20.14	7.88	10.08	9.53	9.56	20.22	15.98
PS 38:6	2.03	2.27	2.11	6.73	6.87	7.38	3.52	3.04	5.37
PS 38:5	2.73	3.12	2.87	6.06	6.41	6.53	3.59	2.99	3.85
PS 38:4	10.31	9.75	9.84	12.21	12.97	13.3	7.49	9.9	9.32
PS 38:3	5.96	5.38	5.9	3.37	3.42	3.55	4.05	7.06	5.35
PS 38:2	1.08	1.07	1.18	0.19	0.45	0.38	0.24	1.24	0.79
PS 40:7	2.91	3.12	2.91	7.85	7.97	7.98	5.11	4.49	6.06
PS 40:6	17.76	16.05	16.26	20.76	18.2	17.77	25.11	14.75	15.91
PS 40:5	14.58	13.66	13.52	8.76	8.37	8.12	14.22	11.86	9.44
PS 40:4	3.72	3.48	3.58	2.38	2.58	2.64	3.4	2.92	2.59
PS 40:3	1.16	1.17	1.19	0.27	0.27	0.44	0.16	0.87	0.61
PS 42:7	0.25	0.23	0.25	0.81	0.78	0.77	0.62	0.85	1.38
PS 42:6	0.54	0.48	0.47	0.94	0.87	0.8	1.26	1.12	1.92
Panel II
PS chain length	White 1	White 2	White 3	Brite 1	Brite 2	Brite 3	Brown 1	Brown 2	Brown 3
	% of total	% of total	% of total	% of total	% of total	% of total	% of total	% of total	% of total
34	9.17	10.39	10.07	10.01	9.52	9.47	11.49	9.42	10.41
36	25.48	27.33	27.64	16.29	18.54	18.26	15.15	27.25	23.76
38	22.64	22.16	22.47	28.68	30.38	31.22	19.23	24.87	25.27
40	40.13	37.47	37.46	40.02	37.4	36.94	48	34.88	34.62
42	1.2	1.05	1.09	2.13	2.02	1.99	2.75	2.35	3.89
Panel III
PS double bonds	White 1	White 2	White 3	Brite 1	Brite 2	Brite 3	Brown 1	Brown 2	Brown 3
	% of total	% of total	% of total	% of total	% of total	% of total	% of total	% of total	% of total
1	27.86	30.66	30.72	19.7	20.89	20.09	23.7	30.66	27.99
2	7.3	7.23	7.46	4.44	4.79	4.86	4.08	6.83	5.94
3	7.85	7.32	7.8	5.18	5.18	5.54	5.3	8.87	7.3
4	15.23	15	14.8	18.39	19.29	19.75	12.62	14.17	14.25
5	17.71	17.11	16.77	15.21	15.16	15.06	18.68	15.23	13.87
6	20.33	18.8	18.84	28.42	25.94	25.95	29.89	18.91	23.21
7	3.16	3.35	3.15	8.66	8.75	8.75	5.73	5.33	7.44
Fig 4B
Cer species	White 1	White 2	White 3	Brite 1	Brite 2	Brite 3	Brown 1	Brown 2	Brown 3	Species only shown if mean of one group >1%
	% of total	% of total	% of total	% of total	% of total	% of total	% of total	% of total	% of total
Cer d18:1/16:0	23.61	23.21	24.49	21.6	24.6	25.3	18.09	25.48	23.76
Cer d18:1/18:0	1.89	2.19	1.98	2.49	2.81	2.71	2.95	2.48	2.9
Cer d18:1/20:0	1.98	2.38	2.24	4.17	4.19	3.74	4.41	5.15	5.2
Cer d18:1/22:0	7.32	7.29	7.19	10.41	9.49	8.62	12.95	9.04	12.59
Cer d18:1/23:0	3.61	3.8	3.52	6.2	5.34	5	10.49	5.18	7.38
Cer d18:1/24:1	41.94	41.07	40.83	34.53	34.68	37.06	28.91	35.14	30.54
Cer d18:1/24:0	19.66	20.06	19.75	20.59	18.88	17.57	22.19	17.53	17.63
Fig 4C
Cer species	BAT 30°C 1	BAT 30°C 2	BAT 30°C 3	BAT 30°C 4	BAT 30°C 5	BAT 30°C 6	BAT 30°C 7	BAT 30°C 8	BAT 30°C 9	BAT 30°C 10	BAT 30°C 11	BAT 30°C 12	BAT 23°C 1	BAT 23°C 2	BAT 23°C 3	BAT 23°C 4	BAT 23°C 5	BAT 23°C 6	BAT 23°C 7	BAT 23°C 8	BAT 23°C 9	BAT 4°C 1	BAT 4°C 2	BAT 4°C 3	BAT 4°C 4	BAT 4°C 5	BAT 4°C 6	BAT 4°C 7	BAT 4°C 8	BAT 4°C 9	Species only shown if mean of one group >1%
	% of total	% of total	% of total	% of total	% of total	% of total	% of total	% of total	% of total	% of total	% of total	% of total	% of total	% of total	% of total	% of total	% of total	% of total	% of total	% of total	% of total	% of total	% of total	% of total	% of total	% of total	% of total	% of total	% of total	% of total
Cer d18:1/16:0	5.36	5.82	5.66	7.1	5.69	6.59	6.73	5.37	5.72	6.74	6.24	5.83	7.17	7.6	7.68	7.66	7.21	7.64	8.33	7.71	8	4.76	4.09	3.94	4.01	3.62	3.15	4	3.44	3.7
Cer d18:1/18:0	3.77	3.59	3.7	3.64	3.32	4.21	3.34	3.43	4.27	6.93	3.36	4.08	3.78	3.45	3.53	4.17	3.7	4.16	3.7	3.65	4.03	2.6	3.13	6.44	2.71	1.94	1.58	2.56	2.13	2.56
Cer d18:1/20:0	5.37	5.15	5.54	5.21	5.42	5.17	4.72	4.44	5.89	4.8	4.58	4.51	6.43	6.67	6.65	7.6	8.15	8.17	5.89	6.73	7.09	8.12	10.09	9.5	8.27	8.93	8.85	8.6	9.15	8.48
Cer d18:1/22:1	5.89	3.47	2.91	2.69	3.31	2.66	2.74	3.48	2.96	3.03	2.9	3.17	4.44	4.28	4.27	3.66	4.21	4.1	3.63	3.28	3.17	3.93	3.26	3.56	3.47	3.54	3.28	2.95	3.85	3.02
Cer d18:1/22:0	13.35	17.32	15.8	15.93	15.14	15.26	14.52	15.54	17.1	14.88	14.85	14.7	21.41	23.45	22.15	22.49	28.56	22.75	20.55	22.81	22.76	29.17	33.22	30.07	31.86	33.41	36.55	34.33	35.2	33.68
Cer d18:1/23:0	8.1	10.91	11.89	10.84	11.48	11.09	12.88	10.74	11.02	10.45	12.06	11.77	13.02	14.06	14.04	12.39	14.36	12.78	11.86	14.27	13.32	14.36	13.49	12.57	14.32	14.36	14.59	14.9	13.32	14.93
Cer d18:1/24:1	37.84	32.65	34.09	33.68	33.98	33.54	34.04	36.58	33.09	32.83	34.89	34.45	27.15	23.93	25.3	26.6	19.13	25.27	31.17	26.39	26	19.71	16.37	19.21	16.92	15.96	15.52	15.39	16.55	16.22
Cer d18:1/24:0	16.55	16.94	16.37	16.53	18.02	16.23	16.74	16.08	16.67	16.47	16.65	16.66	14.2	14.22	14.19	13.09	13.03	12.72	12.75	13.01	13.9	14.78	14.08	12.61	16.18	16.07	15.09	15.29	14.3	15.69
Fig 4D
HexCer species	White 1	White 2	White 3	Brite 1	Brite 2	Brite 3	Brown 1	Brown 2	Brown 3	Species only shown if mean of one group >1%
	% of total	% of total	% of total	% of total	% of total	% of total	% of total	% of total	% of total
HexCer 34:1	19.699	9.599	15.944	16.121	16.117	16.546	5.702	7.479	0
HexCer 36:1	7.14	4.593	4.582	5.807	3.83	3.717	6.136	6.54	0
HexCer 38:1	22.459	22.202	20.484	31.408	22.403	20.287	40.656	39.242	43.955
HexCer 40:1	20.551	18.795	17.18	26.984	20.806	18.079	26.505	42.031	33.779
HexCer 40:2	12.049	25.936	23.249	6.663	19.001	24.065	21.001	4.708	22.266
HexCer 42:2	18.102	18.875	18.56	13.017	17.843	17.306	0	0	0
Fig 4E
Panel I
TAG species	White 1	White 2	White 3	Brite 1	Brite 2	Brite 3	Brown 1	Brown 2	Brown 3	Species only shown if mean of one group >1%
	% of total	% of total	% of total	% of total	% of total	% of total	% of total	% of total	% of total
TG 34:1	1.055	1.068	0.98	0.773	1.031	1.035	0.386	0.378	0.382
TG 36:1	3.045	3.334	3.007	2.528	3.435	3.46	1.408	1.466	1.446
TG 36:2	0.938	1.033	0.865	0.915	1.087	1.101	0.338	0.348	0.352
TG 38:1	1.977	2.418	2.2	1.289	1.747	1.718	0.906	0.925	0.92
TG 44:1	1.56	1.57	1.576	1.611	1.468	1.365	1.326	1.361	1.338
TG 44:2	1.029	1.008	1.015	0.89	0.756	0.706	0.565	0.596	0.601
TG 46:0	0.355	0.385	0.306	1.357	1.225	1.32	2.974	2.771	2.815
TG 46:1	5.453	5.599	5.642	6.873	6.494	6.29	6.622	6.668	6.695
TG 46:2	5.24	5.264	5.161	5.407	4.799	4.409	3.554	3.672	3.636
TG 47:0	0.202	0.103	0.105	0.341	0.241	0.312	1.115	1.028	1.032
TG 47:1	3.008	1.932	2.147	1.996	1.54	1.76	3.159	3.156	3.113
TG 47:2	2.956	1.822	2.027	1.576	1.121	1.204	1.798	1.86	1.815
TG 48:0	0.136	0.037	0.103	1.731	1.766	2.005	5.586	5.145	5.343
TG 48:1	8.772	9.425	8.751	14.358	14.346	14.397	16.407	15.747	15.784
TG 48:2	15.278	15.214	15.383	17.895	17.124	16.339	12.947	13.275	13.22
TG 48:3	4.749	4.815	4.685	5.355	4.858	4.66	3.051	3.242	3.304
TG 49:1	1.697	1.252	1.328	1.258	1.117	1.328	2.323	2.283	2.284
TG 49:2	3.3	2.406	2.652	1.736	1.492	1.636	2.121	2.227	2.184
TG 50:1	2.761	3.046	3.119	4.508	4.887	5.078	6.42	6.209	6.266
TG 50:2	9.268	11.506	11.394	9.271	10.486	10.338	7.551	7.839	7.869
TG 50:3	4.436	5.164	5.067	3.824	3.907	3.821	2.493	2.603	2.59
TG 51:2	1.219	1.014	1.151	0.61	0.605	0.676	0.845	0.884	0.866
TG 52:2	2.526	3.326	3.427	1.898	2.449	2.538	1.855	1.92	1.9
TG 52:3	2.063	2.658	2.837	1.269	1.504	1.562	0.94	0.992	1.003
Panel II
TAG chain length	White 1	White 2	White 3	Brite 1	Brite 2	Brite 3	Brown 1	Brown 2	Brown 3
	% of total	% of total	% of total	% of total	% of total	% of total	% of total	% of total	% of total
34	1.677	1.726	1.568	1.297	1.686	1.693	0.716	0.714	0.696
36	4.486	4.873	4.313	3.954	5.138	5.207	2.308	2.366	2.33
38	2.83	3.428	3.075	1.882	2.435	2.416	1.189	1.224	1.218
44	3.027	2.994	2.989	3.131	2.761	2.614	2.688	2.728	2.733
46	12.015	12.236	12.075	14.689	13.388	12.836	13.735	13.723	13.767
47	6.557	4.108	4.562	4.162	3.074	3.458	6.319	6.305	6.2
48	29.117	29.607	29.064	39.445	38.2	37.512	38.062	37.485	37.725
49	5.996	4.365	4.793	3.516	3.004	3.401	4.95	5.034	4.994
50	16.785	20.017	19.895	17.838	19.539	19.497	16.62	16.824	16.892
51	2.07	1.691	1.928	1.097	1.05	1.182	1.673	1.714	1.701
52	5.109	6.405	6.806	3.587	4.416	4.577	3.837	3.892	3.943
Panel III
TAG double bonds	White 1	White 2	White 3	Brite 1	Brite 2	Brite 3	Brown 1	Brown 2	Brown 3
	% of total	% of total	% of total	% of total	% of total	% of total	% of total	% of total	% of total
0	2.74	2.327	2.235	5.307	5.146	5.669	12.506	11.725	11.912
1	34.72	33.826	33.074	37.959	38.661	39.143	43.744	42.943	42.96
2	45.482	46.053	46.443	42.572	42.33	41.417	34.176	35.263	35.039
3	15.545	16.509	16.712	13.276	12.757	12.61	8.84	9.303	9.323
Fig 4F
Panel I
DAG species	White 1	White 2	White 3	Brite 1	Brite 2	Brite 3	Brown 1	Brown 2	Brown 3	Species only shown if mean of one group >1%
	% of total	% of total	% of total	% of total	% of total	% of total	% of total	% of total	% of total
DAG 30:0	2.808	2.871	2.409	3.184	2.92	2.705	3.457	3.4	3.29
DAG 30:1	5.672	6.368	6.931	7.585	7.549	7.525	6.336	6.699	6.468
DAG 30:2	1.379	1.415	1.94	2.347	1.979	2.072	1.432	1.524	1.488
DAG 31:0	2.109	1.093	1.045	0.544	0.307	0.361	1.347	1.273	1.278
DAG 31:1	4.138	2.677	3.063	2.08	1.357	1.563	3.161	3.311	3.028
DAG 32:0	5.763	5.926	4.62	7.218	6.496	6.841	9.603	9.165	9.005
DAG 32:1	21.332	24.184	22.659	31.903	33.462	31.779	30.785	30.151	30.701
DAG 32:2	10.643	12.33	13.392	20.804	19.744	20.048	14.984	15.169	15.739
DAG 33:1	4.282	3.162	3.277	1.654	1.238	1.475	3.069	3.004	3.072
DAG 33:2	2.232	1.546	1.854	1.037	0.833	0.977	1.401	1.38	1.262
DAG 34:1	13.923	14.981	13.682	9.858	11.115	10.714	12.424	12.971	12.83
DAG 34:2	9.781	12.059	13.337	8.881	8.793	9.48	8.697	8.706	8.332
DAG 36:2	5.411	5.739	6.211	1.546	2.001	2.39	1.715	1.945	1.832
DAG 38:4	3.812	2.036	1.934	0.139	0.115	0.037	0.045	0	0.031
DAG 38:5	1.789	1.071	0.893	0.125	0.247	0.201	0.099	0	0.078
DAG 39:6	2.134	0.89	1.024	0.35	0.624	0.773	0.531	0.504	0.66
Panel II
DAG chain length	White 1	White 2	White 3	Brite 1	Brite 2	Brite 3	Brown 1	Brown 2	Brown 3
	% of total	% of total	% of total	% of total	% of total	% of total	% of total	% of total	% of total
30	9.859	10.655	11.279	13.116	12.448	12.302	11.225	11.623	11.245
31	6.247	3.77	4.108	2.624	1.664	1.923	4.508	4.584	4.306
32	37.739	42.439	40.671	59.925	59.702	58.668	55.372	54.485	55.445
33	6.514	4.708	5.132	2.691	2.07	2.452	4.47	4.384	4.334
34	23.704	27.04	27.019	18.74	19.908	20.195	21.121	21.678	21.163
36	7.37	7.124	7.722	2.026	2.454	2.785	2.409	2.631	2.544
38	6.433	3.374	3.044	0.528	1.131	0.901	0.365	0.111	0.303
39	2.134	0.89	1.024	0.35	0.624	0.773	0.531	0.504	0.66
Panel III
DAG double bonds	White 1	White 2	White 3	Brite 1	Brite 2	Brite 3	Brown 1	Brown 2	Brown 3
	% of total	% of total	% of total	% of total	% of total	% of total	% of total	% of total	% of total
0	10.681	9.89	8.074	10.946	9.723	9.907	14.407	13.838	13.572
1	50.574	52.047	50.295	53.561	55.126	53.362	56.469	56.77	56.812
2	29.446	33.089	36.734	34.615	33.35	34.967	28.229	28.724	28.653
4	3.812	2.036	1.934	0.139	0.115	0.037	0.045	0	0.031
5	1.789	1.071	0.893	0.125	0.247	0.201	0.099	0	0.078
6	2.965	1.158	1.241	0.614	1.393	1.436	0.751	0.615	0.854

## Sheet: Fig. 5
Figure 4A
LPC	Ctr 1	Ctr 2	Ctr 3	Iso 1	Iso 2	Iso 3
time	nmol/mg protein	nmol/mg protein	nmol/mg protein	nmol/mg protein	nmol/mg protein	nmol/mg protein
1h	3.04	4.78	5.36	5.84	4.74	4.57
2h	4.18	4.7	4.03	6	5.08	6.9
4h	4.03	4.41	3.25	4.25	4.41	3.98
Figure 4B
LPC/PC	Ctr 1	Ctr 2	Ctr 3	Iso 1	Iso 2	Iso 3
time	Ratio	Ratio	Ratio	Ratio	Ratio	Ratio
1h	0.04	0.045	0.042	0.054	0.053	0.049
2h	0.039	0.043	0.045	0.054	0.055	0.055
4h	0.047	0.047	0.043	0.05	0.048	0.053
Figure 4C
LPC species	Ctr 1	Ctr 2	Ctr 3	Iso 1	Iso 2	Iso 3	Ctr 1	Ctr 2	Ctr 3	Iso 1	Iso 2	Iso 3	Ctr 1	Ctr 2	Ctr 3	Iso 1	Iso 2	Iso 3	Species only shown if mean of one group >1%
time	1h	1h	1h	1h	1h	1h	2h	2h	2h	2h	2h	2h	4h	4h	4h	4h	4h	4h
	% of total	% of total	% of total	% of total	% of total	% of total	% of total	% of total	% of total	% of total	% of total	% of total	% of total	% of total	% of total	% of total	% of total	% of total
LPC 15:0	2.33	2.62	2.54	2.64	2.41	2.37	2.54	2.66	2.86	2.26	2.33	2.26	2.67	2.63	2.55	2.4	2.11	1.94
LPC 16:1	11.73	11.91	10.69	9.43	8.65	9.11	12.26	11.77	11.69	9.27	9.15	9.11	12.59	12.33	12.2	10.05	10.01	9.71
LPC 16:0	41.1	42.92	43.78	49.82	47.17	47.52	41.24	42.95	43.31	47.21	47.05	46.66	42.7	42.38	40.95	44.66	43.89	44.47
LPC 18:2	1.03	0.8	0.74	0.72	0.7	0.68	0.86	0.9	0.99	0.65	0.77	0.81	0.86	0.91	0.96	0.83	0.8	0.74
LPC 18:1	17.57	16.94	16.67	13.53	14.93	14.2	17.48	15.91	15.61	14.61	14.07	15.17	15.9	16.01	16.7	14.56	14.82	14.94
LPC 18:0	21.54	20.47	21.49	20.64	22.26	22.09	20.84	21.26	20.85	22.22	22.64	22.01	20.33	21.18	21.55	23.25	23.83	23.59
LPC 20:4	1.07	0.96	0.97	0.7	0.8	0.87	1.05	0.95	0.97	0.82	0.87	0.99	1.21	0.98	1	1.01	1	0.98
LPC 20:3	0.75	0.67	0.65	0.46	0.55	0.61	0.82	0.93	0.8	0.72	0.6	0.68	0.8	0.82	0.95	0.6	0.65	0.66
Figure 4D
LPC distribution	Ctr 1	Ctr 2	Ctr 3	Iso 1	Iso 2	Iso 3	Ctr 1	Ctr 2	Ctr 3	Iso 1	Iso 2	Iso 3	Ctr 1	Ctr 2	Ctr 3	Iso 1	Iso 2	Iso 3
time	1h	1h	1h	1h	1h	1h	2h	2h	2h	2h	2h	2h	4h	4h	4h	4h	4h	4h
	% of total	% of total	% of total	% of total	% of total	% of total	% of total	% of total	% of total	% of total	% of total	% of total	% of total	% of total	% of total	% of total	% of total	% of total
SAFA	66.37	67.19	69	74.07	73.02	73.19	65.91	68.09	68.4	72.81	73.1	71.88	67.03	67.49	66.52	71.69	71.22	71.38
MUFA	29.3	28.85	27.36	22.96	23.58	23.31	29.74	27.68	27.29	23.88	23.22	24.29	28.49	28.34	28.9	24.61	24.83	24.65
PUFA	4.33	3.97	3.64	2.97	3.4	3.49	4.34	4.23	4.31	3.31	3.68	3.83	4.49	4.17	4.59	3.7	3.95	3.97
Figure 4E
LPC 16:0	Ctr 1	Ctr 2	Ctr 3	Iso 1	Iso 2	Iso 3
time	nmol/mg protein	nmol/mg protein	nmol/mg protein	nmol/mg protein	nmol/mg protein	nmol/mg protein
1h	1.25	2.05	2.35	2.91	2.23	2.17
2h	1.72	2.02	1.75	2.83	2.39	3.22
4h	1.72	1.87	1.33	1.9	1.94	1.77
Figure 4F
LPC 18:0	Ctr 1	Ctr 2	Ctr 3	Iso 1	Iso 2	Iso 3
time	nmol/mg protein	nmol/mg protein	nmol/mg protein	nmol/mg protein	nmol/mg protein	nmol/mg protein
1h	0.65	0.98	1.15	1.21	1.05	1.01
2h	0.87	1	0.84	1.33	1.15	1.52
4h	0.82	0.93	0.7	0.99	1.05	0.94
Figure 4G
LPC 16:1	Ctr 1	Ctr 2	Ctr 3	Iso 1	Iso 2	Iso 3
time	nmol/mg protein	nmol/mg protein	nmol/mg protein	nmol/mg protein	nmol/mg protein	nmol/mg protein
1h	0.36	0.57	0.57	0.55	0.41	0.42
2h	0.51	0.55	0.47	0.56	0.46	0.63
4h	0.51	0.54	0.4	0.43	0.44	0.39
Figure 4H
LPC 18:1	Ctr 1	Ctr 2	Ctr 3	Iso 1	Iso 2	Iso 3
time	nmol/mg protein	nmol/mg protein	nmol/mg protein	nmol/mg protein	nmol/mg protein	nmol/mg protein
1h	0.53	0.81	0.89	0.79	0.71	0.65
2h	0.73	0.75	0.63	0.88	0.71	1.05
4h	0.64	0.71	0.54	0.62	0.65	0.59
Figure 4I
Desaturation	Ctr 1	Ctr 2	Ctr 3	Iso 1	Iso 2	Iso 3
	% desat. U13C-16:0	% desat. U13C-16:0	% desat. U13C-16:0	% desat. U13C-16:0	% desat. U13C-16:0	% desat. U13C-16:0
	58.123	53.438	51.066	44.218	37.276	42.071
Figure 4J
Elongation	Ctr 1	Ctr 2	Ctr 3	Iso 1	Iso 2	Iso 3
	% elong. U13C-16:0	% elong. U13C-16:0	% elong. U13C-16:0	% elong. U13C-16:0	% elong. U13C-16:0	% elong. U13C-16:0
	1.37	1.493	1.097	1.235	1.207	0.929
Figure 4K
LPC	Ctr 1	Ctr 2	Ctr 3	Iso 1	Iso 2	Iso 3
Genotype	nmol/mg protein	nmol/mg protein	nmol/mg protein	nmol/mg protein	nmol/mg protein	nmol/mg protein
WT	1.29	1.36	1.27	1.87	1.95	3.84
UCP1 KO	0.69	0.71	0.6	1.21	1.14	1.07
Figure 4L
LPC/PC	Ctr 1	Ctr 2	Ctr 3	Iso 1	Iso 2	Iso 3
Genotype	Ratio	Ratio	Ratio	Ratio	Ratio	Ratio
WT	0.013	0.014	0.013	0.02	0.019	0.019
UCP1 KO	0.009	0.009	0.008	0.013	0.014	0.013
Figure 4M
D9-PC	Ctr 1	Ctr 2	Ctr 3	Iso 1	Iso 2	Iso 3
	nmol/mg protein	nmol/mg protein	nmol/mg protein	nmol/mg protein	nmol/mg protein	nmol/mg protein
	6.49	4.49	4.36	5.44	4.1	4.92
Figure 4N
D9-PC/Tot.PC	Ctr 1	Ctr 2	Ctr 3	Iso 1	Iso 2	Iso 3
	Ratio	Ratio	Ratio	Ratio	Ratio	Ratio
	0.03	0.03	0.02	0.03	0.03	0.03
Figure 4O
D9-PC species	Ctr 1	Ctr 2	Ctr 3	Iso 1	Iso 2	Iso 3	Species only shown if mean of one group >1%
	% of total	% of total	% of total	% of total	% of total	% of total
PC 30:1	1.6	1.4	1.5	1.4	1.2	1.4
PC 30:0	1.1	1.2	1.2	1.6	1.6	1.7
PC O 32:1	4.4	5.1	4.7	4.8	3.9	4.2
PC O 32:0	1.6	1.7	1.9	3.2	3.1	3.6
PC 32:2	13.6	13.6	13.1	13.1	12.5	11.6
PC 32:1	24.2	23.7	22.5	24.7	24.4	23.4
PC 32:0	3.6	3.6	3.6	8.4	9.2	9.1
PC O 34:2	2.7	3.1	2.9	3.3	2.5	2.7
PC O 34:1	4.6	5.1	5.1	4.9	4.5	4.6
PC 34:2	8.6	8.6	9.1	7.7	7.9	7.8
PC 34:1	12.1	12.1	12	10.1	10.1	10.6
PC O 36:2	1.2	1.3	1.4	1.1	1.1	1.3
PC 36:5	1.4	1.1	1.2	1.1	1	0.9
PC 36:4	2.3	2.1	2.2	1.7	2	2
PC 36:3	1.3	1.3	1.4	0.9	1.2	1.2
PC 36:2	5.1	4.8	5.1	3.5	3.9	3.9
PC 36:1	1.3	1.4	1.5	1	0.9	0.9
PC 38:6	1.4	1.3	1.4	1.2	1.4	1.3
PC 38:5	1.9	1.7	2	1.4	1.8	1.8
PC 38:4	1.6	1.2	1.5	1.2	1.3	1.5
Figure 4P
D9-PC distribution	Ctr 1	Ctr 2	Ctr 3	Iso 1	Iso 2	Iso 3
	% of total	% of total	% of total	% of total	% of total	% of total
SAFA	4.99	5.05	5.05	10.19	11.16	10.98
MUFA	39.27	38.79	37.45	37.19	36.72	36.38
PUFA	39.38	37.91	39.32	33.52	35.17	34.35
Figure 4Q
D9-PC	Ctr 1	Ctr 2	Ctr 3	Iso 1	Iso 2	Iso 3
	nmol/mg protein	nmol/mg protein	nmol/mg protein	nmol/mg protein	nmol/mg protein	nmol/mg protein
	0.24	0.16	0.16	0.46	0.38	0.45
Figure 4R
D9-PC	Ctr 1	Ctr 2	Ctr 3	Iso 1	Iso 2	Iso 3
	nmol/mg protein	nmol/mg protein	nmol/mg protein	nmol/mg protein	nmol/mg protein	nmol/mg protein
	0.11	0.08	0.08	0.18	0.13	0.18

## Sheet: Fig. 6
Fig 6A
LDH release	Co_1	Co_2	Co_3	5M LPC 16:0_1	5M LPC 16:0_2	5M LPC 16:0_3	25M LPC 16:0_1	25M LPC 16:0_2	25M LPC 16:0_3
	Units/(µg protein x min)	Units/(µg protein x min)	Units/(µg protein x min)	Units/(µg protein x min)	Units/(µg protein x min)	Units/(µg protein x min)	Units/(µg protein x min)	Units/(µg protein x min)	Units/(µg protein x min)
	18.3757	13.6669	12.7046	14.0721	16.29	14.9557	13.536	14.8397	14.4114
Fig 6B
Time (min)	Co_1	Co_2	Co_3	Co_4	Co_5	Co_6	Co_7	5M LPC 16:0_1	5M LPC 16:0_2	5M LPC 16:0_3	5M LPC 16:0_4	5M LPC 16:0_5	5M LPC 16:0_6	5M LPC 16:0_7	25M LPC 16:0_1	25M LPC 16:0_2	25M LPC 16:0_3	25M LPC 16:0_4	25M LPC 16:0_5	25M LPC 16:0_6	25M LPC 16:0_7	25M LPC 16:0_8
	OCR (pmol O2/min)	OCR (pmol O2/min)	OCR (pmol O2/min)	OCR (pmol O2/min)	OCR (pmol O2/min)	OCR (pmol O2/min)	OCR (pmol O2/min)	OCR (pmol O2/min)	OCR (pmol O2/min)	OCR (pmol O2/min)	OCR (pmol O2/min)	OCR (pmol O2/min)	OCR (pmol O2/min)	OCR (pmol O2/min)	OCR (pmol O2/min)	OCR (pmol O2/min)	OCR (pmol O2/min)	OCR (pmol O2/min)	OCR (pmol O2/min)	OCR (pmol O2/min)	OCR (pmol O2/min)	OCR (pmol O2/min)
0.8	274.36	173.05	225.47	187.24	177.22	188.57	310.11	253.4	193.37	161.98	175.07	196.26	197.67	281.67	269.42	198.49	166.35	182.54	193.99	205.02	199.84	261.22
7.5	247.94	151.23	201.18	169.12	159.34	168.93	282.46	227.57	171.36	145.64	160.32	179.66	180.98	257.66	240.91	181.24	151.02	170.69	177.47	185.44	180.58	233.28
14.17	237.34	145.26	193.89	163.25	155.67	162.01	271.98	221.55	165.7	141.75	156.39	175.41	176.57	247.76	231.87	175.8	147.39	167.32	171.13	180.13	174.73	225.51
20.83	231.77	140.63	189.83	160.13	152.69	158.04	264.53	218.48	164.5	141.07	154.64	173.78	176.12	244.79	227.1	175.59	144.94	166.44	170.34	179.03	172.52	223.68
27.7	146.72	98.05	129.74	107.3	106.09	113.8	184.01	149.4	121.63	103.88	106.83	131.94	120.9	179.32	157.93	131.23	103.64	109.45	120.44	117.71	125.86	160.16
34.38	151.85	96.47	128.53	107.84	105.48	114.95	182.12	152.27	122.66	105.88	110.43	119.47	119.83	162.35	155.56	131.69	103.18	113.77	128.26	120.34	128.54	158.87
41.03	154.87	95.17	130.93	109.33	110.05	114.93	181.84	154.56	125.03	108.61	112.81	121.8	119.63	165.29	157.74	133.78	104.78	117.23	129.33	118.63	130.2	162.47
47.7	158.21	97.82	137.35	113.95	111.35	117.82	184.74	158.01	129.53	110.27	115.82	126.52	122.13	170.92	165.24	139.47	109.1	120.04	132.9	121.89	135.36	166.55
54.57	218.03	117.71	217.69	132.1	177.25	158.13	233.16	182.02	255.8	210.96	161.43	173.79	140.81	223.54	288.38	321.05	145.38	155.66	219.13	166.9	312.28	218.8
61.23	235.13	126.88	255.48	140.25	204.12	177.78	244.6	187.38	315.79	251.09	183.59	181.65	146.4	239	355.43	400.1	158.71	151.37	246.23	181.01	402.48	239.23
67.9	237.87	128.68	267.92	139.98	212.07	185.43	244.61	187.7	351.89	271.71	194.75	185.32	147.55	241.71	387.17	430.63	165.48	150.51	256.66	189.8	442.5	246.26
74.57	233.26	129.51	277.41	141.42	218.24	186.04	241.06	184.38	365.52	280.83	198.73	185.55	148	240.46	398.06	441.09	168.48	151.16	260.86	192.23	461.28	249.07
81.45	370.31	199.6	383.02	225.69	397.75	407.55	565.81	210.61	434.85	386.2	280.75	272.68	230.14	456.67	468.15	519.87	239.11	181.58	349.51	302.47	612.98	412.32
88.12	362.41	203.35	424.51	237.28	425.44	396.73	533.16	226.73	468.37	418.13	285.69	290.59	240.87	489.2	525.45	533.19	251.88	195	344.68	299.03	566.02	403.3
94.78	373.46	209.32	453.66	245.61	450.09	385.02	513.95	240.19	486.27	447.92	297.53	307.15	250.16	517.19	559.62	534.81	256.23	205.01	351.75	305.15	543.78	403.22
101.65	84.71	135.39	461.16	58.93	68.01	73.85	74.2	77.32	65.59	57.89	60.38	64.27	60.38	505.82	111.55	75.79	69.23	135.19	103.78	83.57	83.22	115.28
108.35	58.61	49.42	98.27	58.13	62.14	64.8	76.65	59.56	65.62	60.38	58.37	62.78	59.1	137.04	83.34	75.66	60.2	67.59	75.24	69.53	80.76	79.86
115.05	55.04	47.23	81.61	54.35	60.37	62.07	75.29	56.53	64.67	58.85	55.42	59.75	57.54	75.15	79.81	71.85	58.02	60.93	68.47	65.28	78.02	73.44
Fig 6C
Time (min)	Co_1	Co_2	Co_3	Co_4	Co_5	Co_6	Co_7	Co_8	Co_9	Co_10	Co_11	Co_12	Co_13	Co_14	5µM BEL_1	5µM BEL_2	5µM BEL_3	5µM BEL_4	5µM BEL_5	5µM BEL_6	5µM BEL_7	5µM BEL_8	5µM BEL_9	5µM BEL_10	5µM BEL_11	5µM BEL_12	5µM BEL_13
	OCR (pmol O2/min)	OCR (pmol O2/min)	OCR (pmol O2/min)	OCR (pmol O2/min)	OCR (pmol O2/min)	OCR (pmol O2/min)	OCR (pmol O2/min)	OCR (pmol O2/min)	OCR (pmol O2/min)	OCR (pmol O2/min)	OCR (pmol O2/min)	OCR (pmol O2/min)	OCR (pmol O2/min)	OCR (pmol O2/min)	OCR (pmol O2/min)	OCR (pmol O2/min)	OCR (pmol O2/min)	OCR (pmol O2/min)	OCR (pmol O2/min)	OCR (pmol O2/min)	OCR (pmol O2/min)	OCR (pmol O2/min)	OCR (pmol O2/min)	OCR (pmol O2/min)	OCR (pmol O2/min)	OCR (pmol O2/min)	OCR (pmol O2/min)
0.8	179.96	135.62	154.62	112.96	137.89	164.42	113.13	176.04	129.03	129.02	141.84	163.7	127.64	149.19	148.88	207.82	179.61	146.77	161.91	182.1	208.81	136.68	154.17	200.43	164.71	188.29	177.19
7.48	174.93	130.25	145.02	109.07	129.64	158.11	110.64	173.72	123.06	119.07	131.29	150.48	116.19	133.89	146.02	204.97	175.9	147.29	161.59	188.41	208.21	128.91	144.28	192.83	160.67	185.87	167.18
14.13	172.21	128.94	140.87	106.81	125.61	152.04	108.77	172.88	120.67	118	126.38	145.51	113.2	129.03	152.16	208.58	177.55	150.86	166.92	195.34	208.19	132.56	145.39	195.26	162.35	187.89	166.22
20.83	174.7	126.44	140.06	103.99	126.75	150.53	110.51	173.7	121.21	117.36	123.02	142.7	110.68	127.72	154.24	212.08	180.07	154.84	175.49	199.36	209.2	132.83	148.04	198.4	162.37	189.55	164.44
27.7	120.52	91.04	101.92	81.04	90.68	110.38	83.02	111.28	83.34	91.18	76.49	105.59	86.33	101.18	128.15	160.56	143.03	127.65	144.07	162.59	164.81	105.46	112.88	154.44	134.29	144.05	130.58
34.37	128.75	96.81	105.89	86.97	94.43	117.11	86.76	116.28	91.43	98.08	80.95	111.49	88.65	107.12	129.32	165.23	149.43	133.3	151.59	168.08	171.96	109.37	123.43	161.09	140.26	150.83	139.1
41.03	129.93	99.32	108.61	91.56	97.33	120.18	88.84	118.73	94.11	100.71	83.01	115.16	91.4	108.38	132.64	168.54	151.77	134.6	155.91	169.01	174.21	112.21	128.48	164.68	144.21	154.07	142.04
47.73	133.62	103.6	111.61	94.01	100.94	122.74	93.74	122.81	94.87	102.69	87.75	117.11	94.63	112.34	133.61	169.09	159.15	137.73	160.09	168.93	174.55	117.1	133.3	168.74	148.21	159.45	146.72
54.6	200.44	146.49	154.39	133.5	131.94	155.6	128.59	137.45	189.86	219.92	201.92	234.83	183.5	230.09	130.45	161.55	151.92	133.35	157.81	163.21	169.1	175.02	226.52	236.13	203.49	232.65	248.59
61.27	188.22	143.25	153.2	135.26	134.07	157.03	123.51	140.72	204.51	248.14	224.21	257.19	200.21	243.35	125.81	161.19	152.97	131.89	157.61	163.52	165.9	177.6	240.8	245.67	220.38	241.15	270.52
67.93	184.63	144.13	154.75	135.45	133.85	158.85	125.56	144.17	207.46	258.03	231	265.61	205.62	242.29	128.83	161.57	151.79	133.16	161.57	164.3	163.96	177.47	246.46	248.03	226.01	245.87	276.62
74.62	181.04	146.27	155.42	135.57	135.49	158.34	124.98	146.8	208.68	265.51	234.41	266.82	206.68	240.31	125.19	159.69	153.21	131.71	162.35	159.74	160.58	173.57	248.1	249.78	227.29	248.51	279.15
81.48	359.77	284.37	285.34	260.08	281.53	310.48	245.79	349.96	252.65	305.41	326.56	326.49	271.87	313.71	147.18	168.32	182.34	155.32	202.25	189.99	198.31	259.55	330.24	309.35	271.04	328.27	320.93
88.15	341.46	278.8	281.68	251.9	281.21	303.77	240.58	328.8	256.82	308.26	332.64	331.91	276.5	315.1	136.9	159.22	175.15	148.19	190.75	181.64	187.35	250.12	315.53	296.29	261.02	317.59	313.87
94.82	321.25	271.91	274.72	244.07	272.74	293.68	232.21	303.89	253.85	299.32	325.39	323.19	269.77	310.69	131.2	152.06	164.61	137.87	179.66	167.39	173.6	231.38	299.82	280.91	250.52	299.87	297.68
99.68	59	47.07	56.86	42.81	46.24	57.93	47.83	46.58	68.64	56.4	27.47	64.08	52.74	64.93	39.1	48.14	44.39	42.29	43.12	45.83	43.96	55.54	35.71	63.75	64.81	61.65	58.18
104.35	54.65	46.6	54.82	42.91	44.03	57.67	46.35	47.43	63.38	54.58	24.89	59.65	51.25	61.02	31.84	45.83	42.95	37.33	38.92	41.11	41.21	50.32	31.64	62.08	61.93	59.52	54.5
109.02	55.43	47.99	55	43.56	45.02	57.02	46.83	46.65	61.95	53.39	27.09	59.18	51.65	62.01	33.47	42.6	42.08	39.34	40.44	42.68	40.56	52.42	31.05	61.39	61.36	59.08	54.38
113.68	52.78	45.04	54.7	42.73	43.96	57.7	46.05	46.49	58.53	51.83	23.33	58.35	50.1	62.38	32.38	38.91	40.93	38.28	37.01	40.15	38.36	46.96	27	58.62	58.15	56.76	52.89
Fig 6D
Time (min)	Co_1	Co_2	Co_3	Co_4	Co_5	Co_6	Co_7	Co_8	Co_9	Co_10	Co_11	Co_12	Co_13	Co_14	5µM BEL_1	5µM BEL_2	5µM BEL_3	5µM BEL_4	5µM BEL_5	5µM BEL_6	5µM BEL_7	5µM BEL_8	5µM BEL_9	5µM BEL_10	5µM BEL_11	5µM BEL_12	5µM BEL_13
	OCR normalized to proton leak respiration (%)	OCR normalized to proton leak respiration (%)	OCR normalized to proton leak respiration (%)	OCR normalized to proton leak respiration (%)	OCR normalized to proton leak respiration (%)	OCR normalized to proton leak respiration (%)	OCR normalized to proton leak respiration (%)	OCR normalized to proton leak respiration (%)	OCR normalized to proton leak respiration (%)	OCR normalized to proton leak respiration (%)	OCR normalized to proton leak respiration (%)	OCR normalized to proton leak respiration (%)	OCR normalized to proton leak respiration (%)	OCR normalized to proton leak respiration (%)	OCR normalized to proton leak respiration (%)	OCR normalized to proton leak respiration (%)	OCR normalized to proton leak respiration (%)	OCR normalized to proton leak respiration (%)	OCR normalized to proton leak respiration (%)	OCR normalized to proton leak respiration (%)	OCR normalized to proton leak respiration (%)	OCR normalized to proton leak respiration (%)	OCR normalized to proton leak respiration (%)	OCR normalized to proton leak respiration (%)	OCR normalized to proton leak respiration (%)	OCR normalized to proton leak respiration (%)	OCR normalized to proton leak respiration (%)
0.8	170.02	174.149	191.262	154.178	181.62	177.861	160.083	183.458	228.454	168.717	204.986	196.411	195.256	192.276	118.246	134.006	126.427	114.152	107.883	111.88	128.493	141.938	131.336	137.615	128.263	138.641	143.852
7.48	163.21	163.661	172.865	145.613	165.601	167.36	154.095	180.151	208.31	146.554	186.468	171.588	166.066	158.601	115.343	131.7	123.021	114.7	107.601	116.889	128.037	129.232	120.887	130.131	123.296	136.054	132.176
14.13	159.534	161.086	164.918	140.613	157.788	157.263	149.619	178.962	200.246	144.171	177.85	162.267	158.468	147.912	121.589	134.62	124.531	118.46	112.271	122.395	128.02	135.211	122.051	132.519	125.365	138.212	131.051
20.83	162.894	156.204	163.368	134.389	159.996	154.754	153.799	180.124	202.087	142.748	171.947	156.989	152.029	145.026	123.698	137.458	126.845	122.654	119.779	125.597	128.792	135.642	124.854	135.614	125.386	139.99	128.973
27.7	89.6001	86.9909	90.2427	83.7743	89.9816	87.9954	87.831	91.481	74.3799	84.4449	90.2333	87.3266	90.0061	86.6287	97.1781	95.7071	92.8242	94.0355	92.2525	96.3716	94.9942	90.88	87.6947	92.3235	90.8315	91.4071	89.4612
34.37	100.733	98.2799	97.8641	96.8625	97.2474	99.1821	96.8124	98.5858	101.657	99.8004	98.0669	98.4143	95.9126	99.6993	98.365	99.4937	98.704	99.9806	98.8356	100.736	100.441	97.2782	98.848	98.8688	98.1803	98.6426	99.4057
41.03	102.335	103.189	103.071	106.971	102.886	104.282	101.792	102.068	110.704	105.676	101.689	105.308	102.915	102.471	101.735	102.176	100.845	101.344	102.623	101.477	102.153	101.927	104.182	102.403	103.034	102.106	102.839
47.73	107.332	111.54	108.823	112.393	109.885	108.541	113.564	107.865	113.259	110.079	110.011	108.951	111.166	111.201	102.722	102.623	107.626	104.64	106.289	101.416	102.412	109.915	109.275	106.405	107.955	107.844	108.294
54.6	197.726	195.41	190.822	199.486	170.08	163.182	197.161	128.655	433.583	371.183	310.491	329.922	337.562	370.289	99.5166	96.5118	100.985	100.031	104.291	96.866	98.2606	204.647	207.794	172.774	175.983	186.011	227.18
61.27	181.187	189.075	188.545	203.373	174.22	165.573	184.969	133.298	482.966	434.032	349.646	371.9	380.131	399.464	94.799	96.2182	101.954	98.4931	104.111	97.1093	95.8238	208.871	222.885	182.171	196.779	195.083	252.776
67.93	176.338	190.787	191.516	203.794	173.786	168.596	189.909	138.195	492.927	456.055	361.563	387.704	393.915	397.125	97.8652	96.5291	100.869	99.8341	107.582	97.7297	94.351	208.661	228.869	184.487	203.708	200.123	259.895
74.62	171.482	194.977	192.808	204.055	176.96	167.744	188.504	141.929	497.036	472.718	367.547	389.973	396.596	392.766	94.1698	95.0071	102.168	98.3074	108.27	94.1127	91.7734	202.288	230.602	186.215	205.278	202.945	262.849
81.48	413.265	464.963	441.844	478.724	460.502	420.73	478.363	430.433	645.325	561.579	529.374	501.978	562.674	554.292	116.522	102.001	128.928	123.158	143.227	118.148	120.498	342.924	317.411	244.885	259.12	288.118	311.602
88.15	388.498	454.079	434.83	460.688	459.881	409.575	465.856	400.388	659.365	567.935	540.058	512.15	574.471	557.349	106.071	94.6264	122.328	115.649	133.149	111.515	112.154	327.493	301.863	232.019	246.783	276.713	303.361
94.82	361.153	440.602	421.488	443.417	443.424	392.803	445.773	365.006	649.363	548.013	527.312	495.776	557.337	547.649	100.274	88.8225	112.644	104.787	123.431	100.189	101.689	296.846	285.258	216.877	233.869	257.784	284.468
99.68	6.38045	1.02913	3.86937	-0.56702	3.6998	0.775364	3.39141	-0.39557	24.8125	6.96814	4.15691	9.41268	4.44229	6.88339	6.64763	4.61758	2.20284	4.17763	3.79255	3.58781	2.97887	9.21852	6.14372	3.00934	5.32444	3.41626	4.97286
104.35	0.490359	0.117116	-0.03684	-0.34444	-0.595	0.342686	-0.13941	0.82072	7.06701	2.93027	-0.37818	1.112	0.64048	-1.72546	-0.74105	2.73855	0.882007	-1.03853	0.116977	-0.16011	0.88969	0.687433	1.84162	1.35962	1.78684	1.13605	0.670126
109.02	1.54511	2.82103	0.311419	1.09004	1.32782	-0.73185	1.00002	-0.29354	2.23623	0.26767	3.4913	0.22619	1.65816	0.455894	0.924557	0.126271	0.087268	1.08014	1.44471	1.08544	0.39536	4.12112	1.21911	0.686139	1.08326	0.669334	0.531153
113.68	-2.03547	-2.93815	-0.27458	-0.7456	-0.73282	0.389166	-0.86061	-0.52718	-9.30324	-3.19794	-3.11312	-1.33819	-2.29864	1.26957	-0.18351	-2.86483	-0.96927	-0.0416	-1.56169	-0.92533	-1.28505	-4.80855	-3.06072	-2.04576	-2.87011	-1.80538	-1.20128

## Sheet: S1 Fig
Suppl. Figure 1A
Lipid Class	White 1	White 2	White 3	Brite 1	Brite 2	Brite 3	Brown 1	Brown 2	Brown 3
	nmol/mg protein	nmol/mg protein	nmol/mg protein	nmol/mg protein	nmol/mg protein	nmol/mg protein	nmol/mg protein	nmol/mg protein	nmol/mg protein
PC	154.72	168.734	156.625	170.417	164.731	166.451	167.333	155.193	175.038
PE	50.61	55.684	51.5123	77.8105	71.0618	69.0661	101.413	59.2299	79.7772
PE P	44.737	38.9919	38.1639	16.2538	17.8245	19.455	16.4477	29.8168	20.3848
PS	52.79	48.5648	50.8136	28.6823	27.9534	25.2462	22.602	36.7655	28.6216
PI	56.52	57.6189	58.924	48.3522	48.8273	48.0081	43.5594	47.3524	46.2149
LPC	16.62	20.49	17.57	22.93	24.58	22.08	17.55	15.62	14.93	10x
SM	28	24.25	25.96	10.05	10.99	11.95	8.06	18.64	13.65
Cer	22.78	22.22	22.12	9.4	10.56	10.93	7.84	15.97	11.27	10x
HexCer	8.47	13.87	10.79	6.23	12.06	14.85	3.83	4.7	2.78	10x
FC	118.501	127.311	125.534	79.592	97.3443	105.901	65.2965	103.507	85.4192
Suppl. Figure 1B
LPC species	White 1	White 2	White 3	Brite 1	Brite 2	Brite 3	Brown 1	Brown 2	Brown 3	Species only shown if mean of one group >1%
	% of total	% of total	% of total	% of total	% of total	% of total	% of total	% of total	% of total
LPC 15:0	2.32	1.52	1.61	0.98	0.8	0.95	1.34	1.26	1.3
LPC 16:1	7.18	8.31	8.01	14.72	11.58	9.01	13.5	7.83	14.16
LPC 16:0	36.22	38.29	35.43	41.56	44.23	47.53	38.61	41.27	40.36
LPC 18:2	1.58	5.1	2.89	0.73	1.07	0.58	1.39	2.43	0.73
LPC 18:1	16.63	16.15	17.52	10.05	9.26	7.89	10.03	12.71	11.55
LPC 18:0	16.59	14.31	13.09	22.13	23.88	27.7	23.95	24.68	22.2
LPC 20:5	1.23	1.08	1.33	1.01	0.97	0.62	0.86	0.72	0.8
LPC 20:4	7.14	5.59	7.99	2.63	2.37	1.41	2.47	2.2	1.91
LPC 20:3	2.09	1.81	2.5	0.97	0.98	0.6	1.21	1.14	0.96
LPC 20:0	0.54	0.56	0.44	0.63	0.63	0.61	0.98	1.1	1.32
LPC 22:6	3.02	2.52	3.38	1.59	1.38	0.81	1.89	1.19	1.23
LPC 22:5	2.35	2.08	2.94	1.1	1.04	0.73	1.36	1.04	0.98
LPC 22:4	1.31	0.98	1.11	0.46	0.48	0.39	0.63	0.72	0.57
Suppl. Figure 1C
SM species	White 1	White 2	White 3	Brite 1	Brite 2	Brite 3	Brown 1	Brown 2	Brown 3	Species only shown if mean of one group >1%
	% of total	% of total	% of total	% of total	% of total	% of total	% of total	% of total	% of total
SM 32:1	1.55	1.52	1.93	1.51	1.58	1.53	1.86	1.86	1.9
SM 33:1	3.65	3.83	2.9	3.09	3.18	3.26	2.76	2.9	3.1
SM 34:2	2.83	2.92	2.76	2.5	2.51	2.63	2.87	2.88	3.09
SM 34:1	53.37	53.36	41.71	51.52	51.81	53.07	43.85	44.37	50.95
SM 34:0	3.01	3.01	3.55	3.13	2.89	2.99	3.45	3.55	2.83
SM 35:1	1.76	1.87	1.62	1.55	1.58	1.62	1.62	1.62	1.94
SM 35:0	3.53	4.15	3.8	3.23	3.3	3.21	4.45	4.47	5.11
SM 36:1	4.11	3.67	2.54	4.49	4.66	4.51	3.04	2.93	3.7
SM 38:1	1.26	1.25	2.52	1.57	1.63	1.45	3.27	2.43	3
SM 40:2	2.12	1.86	4.13	2.26	2.21	2.09	3.2	3.33	2.72
SM 40:1	4.61	4.06	9.69	5.27	5.29	5.33	8.38	8.27	5.08
SM 42:3	2.64	2.75	3.3	2.62	2.51	2.6	3.04	2.96	3.02
SM 42:2	12.73	13.07	12.82	13.82	13.4	12.87	12.23	12.53	9.95
SM 42:1	5	4.85	8.62	5.58	5.45	5.04	7.87	7.94	4.73
Suppl. Figure 1D
CE species	White 1	White 2	White 3	Brite 1	Brite 2	Brite 3	Brown 1	Brown 2	Brown 3	Species only shown if mean of one group >1%
	% of total	% of total	% of total	% of total	% of total	% of total	% of total	% of total	% of total
CE 14:0	5.09613	5.71623	5.74129	7.1515	6.94173	6.88483	5.26297	3.2342	3.79402
CE 15:0	3.66153	2.92726	3.03701	3.35448	2.88628	2.78842	3.99875	2.48642	3.50799
CE 16:1	14.4848	16.2667	14.0905	18.0085	16.4674	15.3825	14.8259	13.3442	15.374
CE 16:0	24.6091	27.2515	24.3866	30.6461	31.255	30.3204	39.1208	21.9644	27.452
CE 18:2	2.03235	1.88813	2.12659	1.12322	1.51778	1.67857	1.49996	2.44981	1.64748
CE 18:1	29.7747	27.9089	29.3398	24.1719	24.1897	26.2606	16.2848	30.4385	26.3987
CE 18:0	6.54632	6.51032	7.40076	6.73869	6.80834	6.54997	7.24131	8.81251	8.42767
CE 20:4	1.11824	0.975243	1.32708	0.716841	0.790946	0.970674	1.11343	1.7569	1.07001
CE 20:1	1.76758	1.43522	1.72537	1.48921	1.64513	1.80558	1.11657	1.82692	1.694
CE 20:0	5.56181	4.79869	6.15637	4.06816	4.05387	3.77488	6.64063	8.80216	6.97094
CE 22:6	1.36164	1.17826	1.08689	0.448091	0.651112	0.649371	0.622354	1.00981	0.716187
CE 22:1	1.03713	0.771428	0.779438	0.966021	0.981975	1.04529	1.10388	1.04859	1.19814

## Sheet: S2 Fig
Suppl. Figure 2A
Lipid Class	White 1	White 2	White 3	White 1	White 2	White 3	Brite 1	Brite 2	Brite 3	Brite 1	Brite 2	Brite 3	Brown 1	Brown 2	Brown 3	Brown 1	Brown 2	Brown 3
Treatment	Ctr	Ctr	Ctr	Iso	Iso	Iso	Ctr	Ctr	Ctr	Iso	Iso	Iso	Ctr	Ctr	Ctr	Iso	Iso	Iso
	% of total	% of total	% of total	% of total	% of total	% of total	% of total	% of total	% of total	% of total	% of total	% of total	% of total	% of total	% of total	% of total	% of total	% of total
PC	39.84	42.7	40.88	40.83	43.8	42.36	48.48	48.19	48.9	48.96	49.01	49.21	46.61	44.77	48.36	46.86	45.99	48.92
SM	7.21	6.13	6.77	7.13	6.08	6.49	2.86	3.21	3.51	2.94	3.3	3.4	2.25	5.38	3.77	2.3	5.13	3.78
PE	12.06	13.13	12.48	11.47	12.54	11.99	21.07	19.78	19.26	20.61	19.33	19.2	27.34	15.9	20.71	27.01	15.45	20.29
PEP	11.52	9.87	9.96	10.84	9.58	10.28	4.63	5.21	5.72	4.92	5.25	5.18	4.58	8.6	5.62	4.53	8.41	5.96
PS	13.58	12.3	13.27	13.77	12.13	12.65	8.16	8.17	7.42	7.25	7.25	7.13	6.3	10.62	7.91	6.05	10.29	7.48
PI	14.56	14.59	15.4	14.62	14.46	14.9	13.76	14.28	14.1	13.32	13.88	14	12.13	13.67	12.78	12.03	13.25	12.09
LPC	4.3	5.2	4.6	5.1	5.8	4.8	6.5	7.2	6.5	15.7	14.8	13.9	4.9	4.5	4.1	9.1	8	9.5	10x
Cer	5.9	5.6	5.8	6	6.5	6.5	2.7	3.1	3.2	3.2	3.8	3.7	2.2	4.6	3.1	2.3	5.2	4	10x
Suppl. Figure 2B
LPC/PC	White 1	White 2	White 3	Brite 1	Brite 2	Brite 3	Brown 1	Brown 2	Brown 3
	Ratio	Ratio	Ratio	Ratio	Ratio	Ratio	Ratio	Ratio	Ratio
Ctrl	0.0107442	0.0121445	0.0112162	0.0134536	0.0149191	0.013266	0.0104905	0.0100623	0.00853079
Iso	0.0126016	0.0133172	0.0113352	0.0320038	0.0303158	0.0281634	0.0193903	0.0173393	0.0194984
Suppl. Figure 2C
LPC	Ctr 1	Ctr 2	Ctr 3	Iso 1	Iso 2	Iso 3
Genotype	nmol/mg protein	nmol/mg protein	nmol/mg protein	nmol/mg protein	nmol/mg protein	nmol/mg protein
WT	0.64	0.7	0.62	0.95	0.95	0.86
UCP1 KO	0.8	0.82	0.8	1.43	1.36	1.33
Suppl. Figure 2D
LPC/PC	Ctr 1	Ctr 2	Ctr 3	Iso 1	Iso 2	Iso 3
Genotype	Ratio	Ratio	Ratio	Ratio	Ratio	Ratio
WT	0.01	0.011	0.01	0.013	0.014	0.013
UCP1 KO	0.01	0.009	0.009	0.016	0.015	0.015
Suppl. Figure 2E
LPC	Ctr 1	Ctr 2	Ctr 3	Iso 1	Iso 2	Iso 3
time	nmol/mg protein	nmol/mg protein	nmol/mg protein	nmol/mg protein	nmol/mg protein	nmol/mg protein
1h	1	0.92	0.91	2.52	2.15	2.68
2h	0.89	0.7	0.87	2.09	1.82	1.97
4h	1.2	1.23	1.22	3.2	2.56	2.7
Suppl. Figure 2F
LPC	Ctr 1	Ctr 2	Ctr 3	Iso 1	Iso 2	Iso 3
time	nmol/mg protein	nmol/mg protein	nmol/mg protein	nmol/mg protein	nmol/mg protein	nmol/mg protein
1h	0.89	0.82	0.82	1.51	1.75	1.35
2h	0.9	0.75	0.95	1.23	2.08	1.3
4h	1.05	1.16	0.99	1.6	2.04	1.72
Suppl. Figure 2G
LPC/PC	Ctr 1	Ctr 2	Ctr 3	Iso 1	Iso 2	Iso 3
time	Ratio	Ratio	Ratio	Ratio	Ratio	Ratio
1h	0.011	0.01	0.011	0.024	0.023	0.026
2h	0.01	0.01	0.01	0.02	0.021	0.021
4h	0.01	0.01	0.01	0.021	0.022	0.02
Suppl. Figure 2H
LPC/PC	Ctr 1	Ctr 2	Ctr 3	Iso 1	Iso 2	Iso 3
time	Ratio	Ratio	Ratio	Ratio	Ratio	Ratio
1h	0.009	0.009	0.009	0.012	0.015	0.014
2h	0.009	0.01	0.01	0.013	0.016	0.014
4h	0.009	0.009	0.009	0.012	0.015	0.013
Suppl. Figure 2I
LPC	Ctr 1	Ctr 2	Ctr 3	Iso 1	Iso 2	Iso 3
time	nmol/mg protein	nmol/mg protein	nmol/mg protein	nmol/mg protein	nmol/mg protein	nmol/mg protein
1h	0.87	1.24	0.69	1.03	1.22	1.27
2h	0.78	0.75	0.87	1.29	1.34	1.08
4h	0.81	1	0.99	2.12	1.93	2.36
Suppl. Figure 2J
LPC	Ctr 1	Ctr 2	Ctr 3	Iso 1	Iso 2	Iso 3
time	nmol/mg protein	nmol/mg protein	nmol/mg protein	nmol/mg protein	nmol/mg protein	nmol/mg protein
1h	1.13	1.26	1.05	1.16	1.4	1.2
2h	0.95	1.21	1.27	1.4	1.7	1.44
4h	1.15	1.46	1.2	1.91	1.63	1.71
Suppl. Figure 2K
LPC/PC	Ctr 1	Ctr 2	Ctr 3	Iso 1	Iso 2	Iso 3
time	Ratio	Ratio	Ratio	Ratio	Ratio	Ratio
1h	0.009	0.01	0.009	0.013	0.014	0.014
2h	0.008	0.009	0.008	0.015	0.014	0.013
4h	0.008	0.008	0.008	0.015	0.015	0.014
Suppl. Figure 2L
LPC/PC	Ctr 1	Ctr 2	Ctr 3	Iso 1	Iso 2	Iso 3
time	Ratio	Ratio	Ratio	Ratio	Ratio	Ratio
1h	0.009	0.01	0.009	0.011	0.012	0.011
2h	0.008	0.009	0.009	0.011	0.011	0.011
4h	0.009	0.009	0.009	0.01	0.01	0.01

## Sheet: Lipidomics - Method Details
Lipid Class	Internal Standard	Method	Species targeted	Species reported
PE	PE 14:0/14:0, PE 20:0/20:0 (di-phytanoyl)	QQQ+ SRM NL141	27	18
PS	PS 14:0/14:0, PS 20:0/20:0 (di-phytanoyl)	QQQ+ SRM NL185	24	19
PI	PI 17:0/17:0	QQQ+ SRM NL277	18	14
PE P	PE 14:0/14:0, PE 20:0/20:0 (di-phytanoyl)	QQQ+ SRM PE O-fragm	39
LPC	LPC 13:0, LPC 19:0,	QQQ+ SRM Q3mz184	16	13
PC	PC 14:0/14:0, PC 22:0/22:0	QQQ+ SRM Q3mz184	58	19
SM	SM d18:1/12:0	QQQ+ SRM Q3mz184	21	14
Cer	Cer d18:1/14:0, Cer d18:1/17:0	QQQ+ SRM Q3mz264	11	7
HexCer	HexCer d18:1/12:0, HexCer d18:1/17:0	QQQ+ SRM Q3mz264	11	6
CE	CE 17:0, CE 22:0	QQQ+ SRM Q3mz369	20	12
FC	D7-FC	QQQ+ SRM Q3mz369	1	1
CL	CL (14:0)4	FTMS+ 1200-1600 mz	untargeted	23
DG	DG 14:0/14:0, DG 20:0/20:0	FTMS+ 500-1000 mz	untargeted	16
TG	TG (17:0)3, TG (19:0)3	FTMS+ 500-1000 mz	untargeted	24
